# Supplementary material for: Loss of zebrafish dzip1 results in inappropriate recruitment of periocular mesenchyme to the optic fissure and ocular coloboma
Source: PLoS One. 2022 Mar 14;17(3):e0265327. doi: 10.1371/journal.pone.0265327 (PMC8920261; doi:10.1371/journal.pone.0265327)
Supplement: S1 File — (ZIP) [file pone.0265327.s001.zip]

Archive with 30 entries (27 files):
- SupportingInformation/
- SupportingInformation/Fig8_ptch2HCRQuantification.xlsx
- __MACOSX/
- __MACOSX/SupportingInformation/
- __MACOSX/SupportingInformation/._Fig8_ptch2HCRQuantification.xlsx
- SupportingInformation/.DS_Store
- __MACOSX/SupportingInformation/._.DS_Store
- SupportingInformation/Fig1_CiliaScoring.xlsx
- __MACOSX/SupportingInformation/._Fig1_CiliaScoring.xlsx
- SupportingInformation/Fig8_RGCs_isl1Quantification.xlsx
- __MACOSX/SupportingInformation/._Fig8_RGCs_isl1Quantification.xlsx
- SupportingInformation/Fig7_VesselQuantification_kdrl.xlsx
- __MACOSX/SupportingInformation/._Fig7_VesselQuantification_kdrl.xlsx
- SupportingInformation/Fig2_OpticFissureOpeningAngleQuantification_EGFPCAAX.xlsx
- __MACOSX/SupportingInformation/._Fig2_OpticFissureOpeningAngleQuantification_EGFPCAAX.xlsx
- SupportingInformation/Fig8_pax2Quantification.xlsx
- __MACOSX/SupportingInformation/._Fig8_pax2Quantification.xlsx
- SupportingInformation/Fig6_sox10Quantification.xlsx
- __MACOSX/SupportingInformation/._Fig6_sox10Quantification.xlsx
- SupportingInformation/Fig3_ApoptosisQuantification_casp3.xlsx
- __MACOSX/SupportingInformation/._Fig3_ApoptosisQuantification_casp3.xlsx
- SupportingInformation/Fig8_RGCs_zn5Quantification.xlsx
- __MACOSX/SupportingInformation/._Fig8_RGCs_zn5Quantification.xlsx
- SupportingInformation/Fig1_ColobomaScoring.xlsx
- __MACOSX/SupportingInformation/._Fig1_ColobomaScoring.xlsx
- SupportingInformation/Fig5_LamininQuantification.xlsx
- __MACOSX/SupportingInformation/._Fig5_LamininQuantification.xlsx
- SupportingInformation/Fig4_ProliferationQuantification_pHH3.xlsx
- __MACOSX/SupportingInformation/._Fig4_ProliferationQuantification_pHH3.xlsx
- __MACOSX/._SupportingInformation
