# Supplementary material for: Loss of zebrafish dzip1 results in inappropriate recruitment of periocular mesenchyme to the optic fissure and ocular coloboma
Source: PLoS One. 2022 Mar 14;17(3):e0265327. doi: 10.1371/journal.pone.0265327 (PMC8920261; doi:10.1371/journal.pone.0265327)
Supplement: S1 File — (ZIP) [file pone.0265327.s001.zip › SupportingInformation/Fig8_ptch2HCRQuantification.xlsx]

## Sheet: Sheet1
ptch2 HCR in dzip1 mutants 24 hpf			max project z-stacks; ELLIPSE AREA = 3100 µm2 for both stalk and control (dorsoposterior optic cup)
embryo	dzip	stalk mean	ctrl mean	ratio
1	mutant	35	24	1.45833			MUTANTS						SIBLINGS
2	het	69	21	3.28571			1	mutant	35	24	1.45833		2	het	69	21	3.28571
3	het	69	28	2.46429			6	mutant	36	26	1.38462		3	het	69	28	2.46429
4	het	61	29	2.10345			9	mutant	45	27	1.66667		4	het	61	29	2.10345
5	wt	73	28	2.60714			16	mutant	53	30	1.76667		5	wt	73	28	2.60714
6	mutant	36	26	1.38462			17	mutant	54	40	1.35		7	het	37	21	1.7619
7	het	37	21	1.7619			23	mutant	41	32	1.28125		8	het	106	25	4.24
8	het	106	25	4.24			24	mutant	46	34	1.35294		10	het	77	27	2.85185
9	mutant	45	27	1.66667			25	mutant	30	34	0.882353		11	wt	70	27	2.59259
10	het	77	27	2.85185			27	mutant	30	25	1.2		13	het	69	25	2.76
11	wt	70	27	2.59259			28	mutant	37	28	1.32143		14	het	73	31	2.35484
12	het: too misoriented			#DIV/0!			35	mutant	31	34	0.911765		15	het	83	28	2.96429
13	het	69	25	2.76			37	mutant	39	35	1.11429		18	wt	80	24	3.33333
14	het	73	31	2.35484			38	mutant	37	31	1.19355		19	het	44	32	1.375
15	het	83	28	2.96429			39	mutant	58	24	2.41667		20	het	75	26	2.88462
16	mutant	53	30	1.76667			42	mutant	41	28	1.46429		21	het	63	35	1.8
17	mutant	54	40	1.35									22	het	43	34	1.26471
18	wt	80	24	3.33333						avg	1.38432		26	het	92	30	3.06667
19	het	44	32	1.375						stdev	0.372139		29	wt	91	33	2.75758
20	het	75	26	2.88462									30	het	45	32	1.40625
21	het	63	35	1.8				F test	0.00372135	unequal variance			31	wt	32	26	1.23077
22	het	43	34	1.26471				t test	1.02898e-06	significantly different			33	het	67	33	2.0303
23	mutant	41	32	1.28125									34	het	113	27	4.18519
24	mutant	46	34	1.35294									36	het	74	31	2.3871
25	mutant	30	34	0.882353									40	wt	89	30	2.96667
26	het	92	30	3.06667									41	wt	52	30	1.73333
27	mutant	30	25	1.2
28	mutant	37	28	1.32143												avg	2.4963
29	wt	91	33	2.75758												stdev	0.816329
30	het	45	32	1.40625
31	wt	32	26	1.23077
32	het: no signal - not even noise?			#DIV/0!
33	het	67	33	2.0303
34	het	113	27	4.18519
35	mutant	31	34	0.911765
36	het	74	31	2.3871
37	mutant	39	35	1.11429
38	mutant	37	31	1.19355
39	mutant	58	24	2.41667
40	wt	89	30	2.96667
41	wt	52	30	1.73333
42	mutant	41	28	1.46429
