# Supplementary material for: Loss of zebrafish dzip1 results in inappropriate recruitment of periocular mesenchyme to the optic fissure and ocular coloboma
Source: PLoS One. 2022 Mar 14;17(3):e0265327. doi: 10.1371/journal.pone.0265327 (PMC8920261; doi:10.1371/journal.pone.0265327)
Supplement: S1 File — (ZIP) [file pone.0265327.s001.zip › SupportingInformation/Fig1_CiliaScoring.xlsx]

## Sheet: 24hpf
Arl13b-GFP	24hpf
2019-11-08
embryo	genotype	cilia
1	het	yes
2	het	yes
3	het	yes
4	mutant	no
5	het	yes
6	wild	yes
7	wild	yes
8	het	yes
9	mutant	no
10	het	yes
11	het	yes
12	mutant	no
13	het	yes
14	mutant	no
15	mutant	no
16	mutant	no
17	mutant	no
2019-08-29
embryo	genotype	cilia
1	mutant	no
2	het	yes
3	wild	yes
4	het	yes
5	het	yes
6	het	yes
7	het	yes
8	het	yes
9	mutant	no
10	het	yes
11	wild	yes
12	het	yes
13	wild	yes
14	het	yes
15	het	yes
16	mutant	no
17	het	yes
18	het	yes
19	het	yes
20	mutant	no
21	mutant	no
22	mutant	no
23	wild	yes
24	het	yes
25	mutant	no
26	het	yes

## Sheet: 36hpf
Arl13b-GFP	36hpf
2020-03-06
embryo	genotype	cilia
1	wild	yes
2	mutant	no
3	mutant	no
4	mutant	no
5	mutant	no
6	het	yes
7	mutant	no
8	mutant	no
9	het	yes
10	mutant	no
11	mutant	no
12	mutant	no
13	mutant	no
14	mutant	no
15	wild	yes
16	mutant	no
17	het	yes
18	het	yes
19	het	yes
20	wild	yes
21	mutant	no
22	het	yes
23	mutant	no
24	het	yes
25	het	yes
26	mutant	no
27	wild	yes
28	het	yes
29	mutant	no
30	mutant	no

## Sheet: 48hpf
Arl13b-GFP	48hpf
2020-06-06
embryo	genotype	cilia
1	het	yes
2	mutant	no
3	mutant	no
4	mutant	no
5	mutant	no
6	mutant	no
7	mutant	no
8	mutant	no
9	mutant	no
10	mutant	no
11	mutant	no
12	het	yes
13	mutant	no
14	mutant	no
15	het	yes
16	het	yes
17	het	yes
18	wild	NA
19	wild	yes
20	het	yes
21	het	yes
22	het	yes
23	het	yes
