# Supplementary material for: Loss of zebrafish dzip1 results in inappropriate recruitment of periocular mesenchyme to the optic fissure and ocular coloboma
Source: PLoS One. 2022 Mar 14;17(3):e0265327. doi: 10.1371/journal.pone.0265327 (PMC8920261; doi:10.1371/journal.pone.0265327)
Supplement: S1 File — (ZIP) [file pone.0265327.s001.zip › SupportingInformation/Fig8_RGCs_isl1Quantification.xlsx]

## Sheet: Sheet1
isl1 quantification - Sarah's data February 17, 2022
for fluorescence measurement: embryos mounted laterally; find "middle" of RGC staining in z; project the 7 slices around it (including the middle slice)
for width measurement: maxproject all, measure width of RGC layer at widest point
measure average fluorescence intensity at widest part of RGC layer, SQUARE = 1103 µm2 (48x48 pixel square)
control normalization SQUARE = 1103 µm2
RGC squares at N, D, T parts of eye (orient using trigeminal), control dorsal to eye																							µm					µm
embryo	dzip1	mid z-point	projection	RGC1	RGC2	RGC3	control	RGC avg	RGCavg/ctrl	RGCwidth1	RGCwidth2	RGCwidth3	width avg		embryo	dzip1	RGCavg/ctrl	width avg		MUTANTS	dzip1	RGCavg/ctrl	width avg		SIBLINGS	dzip1	RGCavg/ctrl	width avg
1	mutant	33	30-36	84	84	137	15	101.667	6.77778	34	28	24	28.6667		1	mutant	6.77778	28.6667		1	mutant	6.77778	28.6667		2	het	7.21569	29.6667
2	het	38	35-41 tilt	145	99	124	17	122.667	7.21569	31	25	33	29.6667		2	het	7.21569	29.6667		5	mutant	11.9394	30		3	wt	8.04444	34
3	wt	39	36-42 tilt	129	88	145	15	120.667	8.04444	39	32	31	34		3	wt	8.04444	34		6	mutant	8.8	26.6667		4	het	14.625	29
4	het	31	28-34	158	85	108	8	117	14.625	33	21	33	29		4	het	14.625	29		7	mutant	6.75362	30		8	het	10.0667	30
5	mutant	37	34-40	156	94	144	11	131.333	11.9394	33	26	31	30		5	mutant	11.9394	30		9	mutant	6.77193	29.6667		15	het	6.56522	33.3333
6	mutant	34	31-37	86	70	108	10	88	8.8	25	22	33	26.6667		6	mutant	8.8	26.6667		10	mutant	6.09333	30		20	wt	6.5	34.3333
7	mutant	33	30-36	145	126	195	23	155.333	6.75362	37	22	31	30		7	mutant	6.75362	30		11	mutant	15.2778	27		21	het	6.90476	34
8	het	33	30-36	160	131	162	15	151	10.0667	34	24	32	30		8	het	10.0667	30		12	mutant	3.90278	26.3333		22	het	5.29333	33
9	mutant	36	33-39	130	137	119	19	128.667	6.77193	33	26	30	29.6667		9	mutant	6.77193	29.6667		13	mutant	6.56863	28		23	het	4.60714	32.6667
10	mutant	36	33-39	127	144	186	25	152.333	6.09333	36	28	26	30		10	mutant	6.09333	30		14	mutant	5.44928	29		25	het	5.19048	33.3333
11	mutant	37	34-40	117	47	111	6	91.6667	15.2778	27	25	29	27		11	mutant	15.2778	27		16	mutant	3.91398	32		28	het	5.53623	30.6667
12	mutant	38	35-41	95	74	112	24	93.6667	3.90278	30	22	27	26.3333		12	mutant	3.90278	26.3333		17	mutant	4.65	30		31	wt	8.53704	35
13	mutant	41	38-44 tilt	93	94	148	17	111.667	6.56863	25	25	34	28		13	mutant	6.56863	28		18	mutant	8.7381	26.3333
14	mutant	37	34-40	110	103	163	23	125.333	5.44928	30	26	31	29		14	mutant	5.44928	29		19	mutant	5.12698	27.6667			average	7.42383	32.4167
15	het	32	29-35	119	165	169	23	151	6.56522	38	35	27	33.3333		15	het	6.56522	33.3333		24	mutant	6	32.3333			stdev	2.75339	2.03567
16	mutant	36	33-39	124	102	138	31	121.333	3.91398	36	29	31	32		16	mutant	3.91398	32		26	mutant	5.69444	33.3333
17	mutant	43	40-46 tilt	88	88	103	20	93	4.65	29	27	34	30		17	mutant	4.65	30		27	mutant	5.78947	27.6667
18	mutant	38	35-41	125	85	157	14	122.333	8.7381	28	22	29	26.3333		18	mutant	8.7381	26.3333		29	mutant	5.77778	32.6667
19	mutant	33	30-36 tilt	97	78	148	21	107.667	5.12698	26	39	18	27.6667		19	mutant	5.12698	27.6667		30	mutant	5.375	33.6667
20	wt	35	32-38 tilt	112	153	164	22	143	6.5	41	34	28	34.3333		20	wt	6.5	34.3333		32	mutant	4.59722	30
21	het	35	32-38 tilt	137	135	163	21	145	6.90476	39	32	31	34		21	het	6.90476	34
22	het	39	36-42 tilt	129	126	142	25	132.333	5.29333	35	32	32	33		22	het	5.29333	33			average	6.69987	29.55
23	het	38	35-41 tilt	113	127	147	28	129	4.60714	34	31	33	32.6667		23	het	4.60714	32.6667			stdev	2.74512	2.31515
24	mutant	38	35-41	98	136	90	18	108	6	38	31	28	32.3333		24	mutant	6	32.3333
25	het	37	34-40 tilt	159	142	135	28	145.333	5.19048	34	31	35	33.3333		25	het	5.19048	33.3333			fluorescence					width
26	mutant	36	33-39	114	130	166	24	136.667	5.69444	35	29	36	33.3333		26	mutant	5.69444	33.3333			f test	0.952857	equal variance			f test	0.675873	equal variance
27	mutant	38	35-41	116	78	136	19	110	5.78947	30	21	32	27.6667		27	mutant	5.78947	27.6667			t test	0.476222	not significantly different			t test	0.00132248	significantly different
28	het	42	39-45 tilt	134	112	136	23	127.333	5.53623	35	29	28	30.6667		28	het	5.53623	30.6667
29	mutant	38	35-41	120	125	171	24	138.667	5.77778	40	28	30	32.6667		29	mutant	5.77778	32.6667
30	mutant	41	38-44	87	91	80	16	86	5.375	37	34	30	33.6667		30	mutant	5.375	33.6667
31	wt	33	30-36	147	127	187	18	153.667	8.53704	38	33	34	35		31	wt	8.53704	35
32	mutant	34	31-37	90	108	133	24	110.333	4.59722	28	29	33	30		32	mutant	4.59722	30
