# Supplementary material for: Loss of zebrafish dzip1 results in inappropriate recruitment of periocular mesenchyme to the optic fissure and ocular coloboma
Source: PLoS One. 2022 Mar 14;17(3):e0265327. doi: 10.1371/journal.pone.0265327 (PMC8920261; doi:10.1371/journal.pone.0265327)
Supplement: S1 File — (ZIP) [file pone.0265327.s001.zip › SupportingInformation/Fig7_VesselQuantification_kdrl.xlsx]

## Sheet: 24hpf
February 25th, 2021
embryo	genotype	Width			embryo	genotype	Length		genotype	Width		Welch Two Sample t-test
1	wild	14.233			1	wild	14.233		0.645259	14.233
2	het	12.454			2	het	12.454		mutant	15.419		data: length by genotype
3	wild	13.047			3	wild	13.047		mutant	10.971		t = -0.071029, df = 32.442, p-value = 0.9438
4	mutant	14.233			4	het	11.564		mutant	12.226		alternative hypothesis: true difference in means is not equal to 0
5	mutant	15.419			5	wild	8.896		mutant	16.795		95 percent confidence interval:
6	het	11.564			6	wild	13.64		mutant	12.383		-2.115893 1.973226
7	wild	8.896			7	het	11.268		mutant	15.419		sample estimates:
8	wild	13.64			8	wild	13.64		mutant	13.445		mean in group a mean in group b
9	mutant	10.971			9	het	14.826		mutant	10.509		13.49197 13.56330
10	het	11.268			10	het	6.524		mutant	14.233
11	mutant	12.226			11	wild	12.602
12	wild	13.64			12	wild	11.268		average	13.5633
13	mutant	16.795			13	het	17.495		stdev	2.04049
14	het	14.826			14	het	16.605		stderror	0.645259
15	het	6.524			15	het	9.489
16	mutant	12.383			16	wild	11.268
17	wild	12.602			17	het	18.613
18	wild	11.268			18	wild	9.87
19	het	17.495			19	het	18.168
20	het	16.605			20	wild	10.099
					21	het	13.128
					22	wild	11.682
January 7th, 2021					23	het	16.446
					24	het	4.744
embryo	genotype	Width			25	het	13.047
1	mutant	15.419			26	het	17.791
2	het	9.489			27	wild	9.489
3	wild	11.268			28	het	18.978
4	het	18.613			29	wild	24.373
5	wild	9.87			30	wild	19.512
6	mutant	13.445
7	het	18.168				average	13.492
8	wild	10.099				stdev	4.21504
9	het	13.128				stderror	0.769557
10	mutant	10.509
11	wild	11.682
12	het	16.446
13	het	4.744
14	het	13.047
15	het	17.791
16	mutant	14.233
17	wild	9.489
18	het	18.978
19	wild	24.373
20	wild	19.512

## Sheet: 36hpf
2020-12-11
embryo	genotype	Width		embryo	genotype	Length	genotype	Width
1	mutant	17.198		1	het	10.675	mutant	17.198		Welch Two Sample t-test
2	mutant	18.978		2	wild	14.826	mutant	18.978
3	mutant	13.64		3	het	9.489	mutant	13.64		data: length by genotype
4	mutant	14.826		4	wild	13.64	mutant	14.826		t = -3.6795, df = 26.885, p-value = 0.001032
5	het	10.675		5	het	10.675	mutant	14.826		alternative hypothesis: true difference in means is not equal to 0
6	mutant	14.826		6	het	8.896	mutant	17.198		95 percent confidence interval:
7	mutant	17.198		7	het	11.268	mutant	13.64		-5.416302 -1.537717
8	wild	14.826		8	wild	13.047	mutant	16.858		sample estimates:
9	mutant	13.64		9	het	12.454	mutant	13.047		mean in group a mean in group b
10	mutant	16.858		10	het	13.64	mutant	18.384		12.49962 15.97663
11	mutant	13.047		11	wild	14.826	mutant	16.012
12	het	9.489		12	het	17.198	mutant	12.226
13	wild	13.64		13	wild	11.861	mutant	11.861
14	mutant	18.384		14			mutant	17.198
15	het	10.675		15			mutant	17.791
16	het	8.896		16			mutant	21.943
17	mutant	16.012
18	mutant	12.226			average	12.4996	average	15.9766
19	het	11.268			stdev	2.35292	stdev	2.30111
20	NA	24.611			stderror	0.652582	stderror	0.575278
21	wild	13.047
22	mutant	11.861
23	mutant	17.198
24	mutant	17.791
25	mutant	21.943
26	het	12.454
27	het	13.64
28	mutant	NA
29	wild	14.826
30	het	17.198
31	wild	11.861
32	wild	NA

## Sheet: 48hpf
2020-09-18
embryo	genotype	Width	Phenotype at 48 hpf
1	het	18.384	OK		1	het	18.384	mutant	14.233		Welch Two Sample t-test
2	het	17.198	ectopic dorsal branch?		2	het	17.198	mutant	23.129
3	het	10.675	OK		3	het	10.675	mutant	14.826		data: length by genotype
4	het	11.268	OK		4	het	11.268	mutant	18.384		t = -3.3859, df = 23.985, p-value = 0.002442
5	het	14.233	OK		5	het	14.233	mutant	15.419		alternative hypothesis: true difference in means is not equal to 0
6	mutant	14.233	ectopic superficial, circumferential branch from ventral side		6	wild	7.117	mutant	10.675		95 percent confidence interval:
7	mutant	23.129	ectopic dorsal sprouts, superficial circumferential branch connects anteriorly instead of ventrally		7	wild	11.861	mutant	14.53		-6.351162 -1.540530
8	mutant	14.826	abnormal dorsal sprouting		8	het	11.268	mutant	17.198		sample estimates:
9	mutant	18.384	ectopic ventroanterior branch		9	het	13.64	mutant	17.198		mean in group a mean in group b
10	mutant	15.419	ectopic dorsal branch, abnormal ventroanterior branch		10	het	9.489	mutant	14.233		12.27154 16.21738
11	mutant	10.675	abnormal dorsal sprouts/branches		11	het	11.268	mutant	16.605
12	mutant	14.53	small ectopic ventroanterior sprout, maybe ectopic dorsal sprouts?		12	het	11.268	mutant	16.012
13	wild	7.117	OK		13	wild	11.861	mutant	18.384
14	mutant	17.198	abnormal dorsal branches/morphology
15	wild	11.861	ectopic dorsal branches, abnormal morphology			average	12.2715		16.0368
16	mutant	17.198	abnormal dorsal branches/morphology			stdev	3.00802		2.93384
17	mutant	14.233	ectopic dorsal sprouts, superficial circumferential branch connects anteriorly instead of ventrally			stderror	0.834275		0.8137
18	mutant	16.605	ectopic dorsal sprouts/branches
19	mutant	16.012	ectopic dorsal branch, abnormal morphology
20	mutant	18.384	abnormal dorsal branches/morphology
21	het	11.268	ectopic dorsal branch
22	het	13.64	OK
23	het	NA	NA
24	het	9.489	OK
25	het	11.268	OK
26	het	11.268	OK (really small ectopic dorsal branch?)
27	wild	11.861	OK
	13 muts	13/13 has extra/abnormal branching and morphology
	13 sibs	3/13 might have extra dorsal branch
