# Supplementary material for: Loss of zebrafish dzip1 results in inappropriate recruitment of periocular mesenchyme to the optic fissure and ocular coloboma
Source: PLoS One. 2022 Mar 14;17(3):e0265327. doi: 10.1371/journal.pone.0265327 (PMC8920261; doi:10.1371/journal.pone.0265327)
Supplement: S1 File — (ZIP) [file pone.0265327.s001.zip › SupportingInformation/Fig2_OpticFissureOpeningAngleQuantification_EGFPCAAX.xlsx]

## Sheet: 24hpf
		genotype	angle			genotype	angle
	1	wild	26.693		2	het	29.359	1	het	29.359	1	mutant	15.546		Welch Two Sample t-test
	2	het	29.359		6	het	32.414	2	het	32.414	2	mutant	26.301
	3	mutant	15.546		8	het	26.565	3	het	26.565	3	mutant	20.893		data: angle by genotype
	4	mutant	26.301		9	het	20.663	4	het	20.663	4	mutant	19.656		t = 1.9338, df = 22.376, p-value = 0.06588
	5	wild	30.677		12	het	29.941	5	het	29.941	5	mutant	14.169		alternative hypothesis: true difference in means is not equal to 0
	6	het	32.414		13	het	30.817	6	het	30.817	6	mutant	19.712		95 percent confidence interval:
	7	mutant	20.893		15	het	24.632	7	het	24.632	7	mutant	39.706		-0.2936306 8.5212130
	8	het	26.565		17	het	17.215	8	het	17.215	8	mutant	17.743		sample estimates:
	9	het	20.663		18	het	35.722	9	het	35.722	9	mutant	19.094		mean in group a mean in group b
	10	mutant	19.656		19	het	39.058	10	het	39.058	10	mutant	16.105		24.68371 20.56992
	11	mutant	14.169		21	het	31.892	11	het	31.892	11	mutant	19.206
	12	het	29.941		22	het	23.593	12	het	23.593	12	mutant	20.626
	13	het	30.817		23	het	26.82	13	het	26.82	13	mutant	18.645
	14	wild	21.763		24	het	27.014	14	het	27.014
	15	het	24.632		25	het	21.179	15	het	21.179		average	20.5694
	16	mutant	19.712		26	het	18.188	16	het	18.188		stdev	6.47171
	17	het	17.215		27	het	30.318	17	het	30.318		stderror	1.79493
	18	het	35.722		28	het	25.396	18	het	25.396
	19	het	39.058		29	het	7.771	19	het	7.771
	20	wild	22.58		30	het	24.978	20	het	24.978
	21	het	31.892		31	het	30.363	21	het	30.363
	22	wild	23.839		32	het	21.285	22	het	21.285
	23	mutant	39.706		33	het	20.413	23	het	20.413
	24	mutant	17.743		3	mutant	15.546	24	wild	26.693
1	25	het	23.593		4	mutant	26.301	25	wild	30.677
2	26	wild	14.228		7	mutant	20.893	26	wild	21.763
3	27	mutant	19.094		10	mutant	19.656	27	wild	22.58
4	28	wild	13.343		11	mutant	14.169	28	wild	23.839
5	29	het	26.82		16	mutant	19.712	29	wild	14.228
6	30	mutant	16.105		23	mutant	39.706	30	wild	13.343
7	31	mutant	19.206		24	mutant	17.743	31	wild	20.304
8	32	het	27.014		25	mutant	19.094	32	wild	24.759
9	33	het	21.179		26	mutant	16.105	33	wild	28.16
10	34	wild	20.304		27	mutant	19.206	34	wild	12.285
11	35	wild	24.759		28	mutant	20.626	35	wild	29.702
12	36	het	18.188		29	mutant	18.645
13	37	mutant	20.626		1	wild	26.693		average	24.6837
14	38	het	30.318		5	wild	30.677		stdev	6.75324
15	39	wild	28.16		14	wild	21.763		stderror	1.14151
16	40	mutant	18.645		20	wild	22.58
17	41	het	25.396		22	wild	23.839
18	42	het	7.771		23	wild	14.228
19	43	het	24.978		24	wild	13.343
20	44	het	30.363		25	wild	20.304
21	45	wild	12.285		26	wild	24.759
22	46	het	21.285		27	wild	28.16
23	47	het	20.413		28	wild	12.285
24	48	wild	29.702		29	wild	29.702

## Sheet: 36hpf
	genotype	angle-trial 1	angle-trial 2	average
1	wild	9.55	10.994	10.272				genotype	angle
2	het	24.284	23.169	23.7265			1	wild	10.272	mutant	26.297		Welch Two Sample t-test
3	wild	10.326	12.9	11.613			2	het	23.7265	mutant	32.0465
4	het	12.474	12.675	12.5745			3	wild	11.613	mutant	30.256		data: angle by genotype
5	het	12.253	13.663	12.958			4	het	12.5745	mutant	32.7865		t = -7.3631, df = 21.09, p-value = 2.953e-07
6	wild	8.612	7.63	8.121			5	het	12.958	mutant	19.359		alternative hypothesis: true difference in means is not equal to 0
7	wild	8.813	8.725	8.769			6	wild	8.121	mutant	34.4705		95 percent confidence interval:
8	mutant	25.384	27.21	26.297			7	wild	8.769	mutant	39.5595		-21.05274 -11.78156
9	mutant	31.716	32.377	32.0465			8	het	18.794	mutant	36.6075		sample estimates:
10	mutant	29.912	30.6	30.256			9	het	13.5015	mutant	17.0465		mean in group a mean in group b
11	mutant	32.521	33.052	32.7865			10	wild	14.525	mutant	22.477		13.39892 29.81607
12		39.511		39.511			11	het	13.7825	mutant	41.4105
13	mutant	20.903	17.815	19.359			12	wild	11.3035	mutant	25.917
14	mutant	34.974	33.967	34.4705			13	het	14.2455	mutant	29.649
15	mutant	37.764	41.355	39.5595			14			mutant	29.5425
16	mutant	37.557	35.658	36.6075
17	het	17.032	20.556	18.794				avg	13.3989		29.8161
18	het	12.86	14.143	13.5015				stdev	4.13756		7.15277
19	mutant	17.113	16.98	17.0465				stderror	1.14755		1.91166
20	mutant	21.321	23.633	22.477
21	mutant	40.417	42.404	41.4105
22	wild	14.467	14.583	14.525
23	het	13.133	14.432	13.7825
24	mutant	24.527	27.307	25.917
25	mutant	30.275	29.023	29.649
26	mutant	29.277	29.808	29.5425
27	wild	10.495	12.112	11.3035
28	het	13.958	14.533	14.2455

## Sheet: 48hpf
	genotype	angle-trial1	angle-trial2	average
1	mutant	26.805	26.769	26.787			mutant	26.787	wild	2.4005		Welch Two Sample t-test
2	mutant	8.503	9.893	9.198			mutant	9.198	het	5.36
3	mutant	27.098	30.213	28.6555			mutant	28.6555	het	3.261		data: angle by genotype
4	mutant	2.184	2.237	2.2105			mutant	2.2105	het	3.798		t = -5.778, df = 15.964, p-value = 2.852e-05
5	mutant	22.907	25.006	23.9565			mutant	23.9565	het	3.795		alternative hypothesis: true difference in means is not equal to 0
6	mutant	7.056	5.661	6.3585			mutant	6.3585	het	2.0425		95 percent confidence interval:
7	mutant	28.054	26.717	27.3855			mutant	27.3855	het	1.926		-16.545163 -7.662118
8	mutant	11.744	11.479	11.6115			mutant	11.6115	het	2.8015		sample estimates:
9	mutant	17.811	18.784	18.2975			mutant	18.2975	wild	4.9685		mean in group a mean in group b
10	mutant	14.173	14.912	14.5425			mutant	14.5425	het	4.076		3.44290 15.54654
11	mutant	14.769	12.196	13.4825			mutant	13.4825
12	mutant	19.041	19.192	19.1165			mutant	19.1165
13	mutant	5.467	7.879	6.673			mutant	6.673
14	mutant	16.246	15.196	15.721			mutant	15.721
15	mutant	6.938	6.121	6.5295			mutant	6.5295
16	wild	2.631	2.17	2.4005			mutant	18.2191
17	het	6.355	4.365	5.36
18	het	4.212	2.31	3.261			average	15.5465		3.4429
19	het	4.195	3.401	3.798			std dev	8.24597		1.176
20	het	4.819	2.771	3.795			std error	#NAME?		0.371884
21	mutant	17.7873	18.651	18.2191
22	het	2.281	1.804	2.0425
23	het	1.866	1.986	1.926
24	het	3.037	2.566	2.8015
25	wild	4.681	5.256	4.9685
26	het	4.623	3.529	4.076
