# Supplementary material for: Loss of zebrafish dzip1 results in inappropriate recruitment of periocular mesenchyme to the optic fissure and ocular coloboma
Source: PLoS One. 2022 Mar 14;17(3):e0265327. doi: 10.1371/journal.pone.0265327 (PMC8920261; doi:10.1371/journal.pone.0265327)
Supplement: S1 File — (ZIP) [file pone.0265327.s001.zip › SupportingInformation/Fig8_pax2Quantification.xlsx]

## Sheet: pax2 domain angle
embryo	dzip
1	mutant		36.6				1	mutant		36.6		3	het		43.65
2	mutant		40.5				2	mutant		40.5		6	wild		42.88
3	het		43.65				4	mutant		42.57		7	wild		40.7
4	mutant		42.57				5	mutant		33.17		8	het		41.3
5	mutant		33.17				19	mutant		39.94		9	wild		40.65
6	wild		42.88				23	mutant		44.17		10	het		38.66
7	wild		40.7				6	mutant		43.84		11	het		42.33
8	het		41.3				9	mutant		44.95		12	het		35.76
9	wild		40.65				11	mutant		38.55		13	het		35.84
10	het		38.66				13	mutant		44.25		14	het		40.46
11	het		42.33				14	mutant		49.84		15	wild		39.85
12	het		35.76									16	het		36.59
13	het		35.84					avg		41.6709		17	het		32.25
14	het		40.46					stdev		4.56052		18	het		35.83
15	wild		39.85									20	wild		40.71
16	het		36.59									21	wild		36
17	het		32.25									22	het		36.49
18	het		35.83									1	het		37.63
19	mutant		39.94				F-test	0.423821	equal variance			2	het		40.25
20	wild		40.71				t-test	0.335219				3	wild		41.18
21	wild		36					0.379671				4	het		43.3
22	het		36.49									5	het		45.47
23	mutant		44.17									7	het		49.24
24	mutant		smashed									8	het		44.84
												10	wild		43.86
2019-02-21												12	het		41.05
embryo	dzip
1	het		37.63										avg		40.2604
2	het		40.25										stdev		3.77248
3	wild		41.18
4	het		43.3
5	het		45.47
6	mutant		43.84
7	het		49.24
8	het		44.84
9	mutant		44.95
10	wild		43.86
11	mutant		38.55
12	het		41.05
13	mutant		44.25
14	mutant		49.84

## Sheet: pax2 fluorescence intensity
2019-02-06		ELLIPSE AREA = 7073 µm2 for both fissure region and control region (posterior portion of optic cup)
embryo	dzip	fissure mean	ctrl mean	ratio
1	mutant	202	57	3.54386	saturated		1	mutant	202	57	3.54386		3	het	101	37	2.72973
2	mutant	134	36	3.72222			2	mutant	134	36	3.72222		6	wild	51	12	4.25
3	het	101	37	2.72973			4	mutant	91	26	3.5		7	wild	93	22	4.22727
4	mutant	91	26	3.5			5	mutant	81	19	4.26316		8	het	49	11	4.45455
5	mutant	81	19	4.26316			19	mutant	173	41	4.21951		9	wild	93	21	4.42857
6	wild	51	12	4.25			23	mutant	146	35	4.17143		10	het	70	20	3.5
7	wild	93	22	4.22727			6	mutant	74	19	3.89474		11	het	136	38	3.57895
8	het	49	11	4.45455			9	mutant	104	35	2.97143		12	het	169	51	3.31373
9	wild	93	21	4.42857			11	mutant	105	30	3.5		13	het	76	23	3.30435
10	het	70	20	3.5			13	mutant	56	19	2.94737		14	het	99	22	4.5
11	het	136	38	3.57895			14	mutant	69	23	3		15	wild	98	21	4.66667
12	het	169	51	3.31373	saturated								16	het	121	32	3.78125
13	het	76	23	3.30435						avg	3.61216		17	het	83	19	4.36842
14	het	99	22	4.5						stdev	0.495426		18	het	159	36	4.41667
15	wild	98	21	4.66667									20	wild	170	52	3.26923
16	het	121	32	3.78125				F test	0.656171	equal variance			21	wild	169	46	3.67391
17	het	83	19	4.36842				t-test	0.474787				22	het	87	21	4.14286
18	het	159	36	4.41667	saturated								1	het	128	38	3.36842
19	mutant	173	41	4.21951	saturated								2	het	87	31	2.80645
20	wild	170	52	3.26923	saturated								3	wild	83	24	3.45833
21	wild	169	46	3.67391	saturated								4	het	91	26	3.5
22	het	87	21	4.14286									5	het	77	19	4.05263
23	mutant	146	35	4.17143									7	het	61	19	3.21053
24	mutant	smashed			saturated								8	het	88	27	3.25926
													10	wild	95	31	3.06452
2019-02-21													12	het	69	16	4.3125
embryo	dzip	fissure mean	ctrl mean	ratio
1	het	128	38	3.36842												avg	3.75534
2	het	87	31	2.80645												stdev	0.571687
3	wild	83	24	3.45833
4	het	91	26	3.5
5	het	77	19	4.05263
6	mutant	74	19	3.89474
7	het	61	19	3.21053
8	het	88	27	3.25926
9	mutant	104	35	2.97143
10	wild	95	31	3.06452
11	mutant	105	30	3.5
12	het	69	16	4.3125
13	mutant	56	19	2.94737
14	mutant	69	23	3
