# Supplementary material for: Loss of zebrafish dzip1 results in inappropriate recruitment of periocular mesenchyme to the optic fissure and ocular coloboma
Source: PLoS One. 2022 Mar 14;17(3):e0265327. doi: 10.1371/journal.pone.0265327 (PMC8920261; doi:10.1371/journal.pone.0265327)
Supplement: S1 File — (ZIP) [file pone.0265327.s001.zip › SupportingInformation/Fig6_sox10Quantification.xlsx]

## Sheet: 24hpf
dzip;sox10memRFPXdzip;bactin:EGFP-CAAX-24hpf
2020-12-17
embryo	genotype	sox10+ cells			genotype	cells	genotype	cells		Welch Two Sample t-test
1	mutant	6		1	het	8	mutant	6
2	mutant	5		2	wild	12	mutant	5		data: cells by genotype
3	het	8		3	wild	11	mutant	5		t = 4.5093, df = 20.827, p-value = 0.0001958
4	mutant	5		4	wild	9	mutant	5		alternative hypothesis: true difference in means is not equal to 0
5	mutant	5		5	wild	11	mutant	3		95 percent confidence interval:
6	wild	12		6	het	12	mutant	4		3.180205 8.629319
7	mutant	3		7	het	11	mutant	7		sample estimates:
8	wild	11		8	het	8	mutant	8		mean in group a mean in group b
9	mutant	4		9	het	10	mutant	7		12.90476 7.00000
10	wild	9		10	het	12	mutant	15
11	wild	11		11	wild	12	mutant	14
12	het	12		12	het	13	mutant	5
13	NA	10		13	wild	15
14	mutant	7		14	wild	19
15	het	11		15	wild	18
16	het	8		16	het	11
17	het	10		17	wild	12
18	het	12		18	het	16
19	mutant	8		19	wild	16
20	wild	12		20	wild	19
21	mutant	7		21	wild	16
22	het	13
23	wild	15			average	12.9048		7
24	wild	19			stdev	3.34522		3.76588
25	mutant	15			stderror	0.729986		1.08711
26	mutant	14
27	wild	18
28	het	11
29	wild	12
30	het	16
31	wild	16
32	wild	19
33	mutant	5
34	wild	16

## Sheet: 36hpf
dzip;sox10memRFPXdzip;bactin:EGFP-CAAX-36hpf
2020-09-25
embryo	genotype	sox10+ cells
1	wild	6			genotype	cells	genotype	cells		Welch Two Sample t-test
2	wild	7		1	wild	6	mutant	14
3	het	11		2	wild	7	mutant	17		data: cells by genotype
4	wild	10		3	het	11	mutant	20		t = -6.526, df = 16.373, p-value = 6.237e-06
5	mutant	14		4	wild	10	mutant	13		alternative hypothesis: true difference in means is not equal to 0
6	mutant	17		5	het	4	mutant	16		95 percent confidence interval:
7	mutant	20		6	het	10	mutant	16		-12.874564 -6.569881
8	mutant	13		7	het	7	mutant	22		sample estimates:
9	mutant	16		8	het	4	mutant	20		mean in group a mean in group b
10	mutant	16		9	het	10	mutant	23		8.166667 17.888889
11	mutant	22		10	wild	6
12	mutant	20		11	wild	8
13	het	4		12	wild	15
14	het	10
15	het	7			average	8.16667		17.8889
16	het	4			stdev	3.18614		3.51584
17	het	10			stderror	0.919761		1.17195
18	mutant	23
19	wild	6
2020-12-11
33	wild	8
34	wild	15

## Sheet: 48hpf
dzip;sox10memRFPXdzip;bactin:EGFP-CAAX-48hpf
2020-02-06
embryo	genotype	sox10+ cells			genotype	cells	genotype	cells
1	wild	2		1	wild	2	mutant	12			Welch Two Sample t-test
2	het	6		2	het	6	mutant	10
3	wild	2		3	wild	2	mutant	18			data: cells by genotype
4	mutant	12		4	wild	3	mutant	11			t = -8.9802, df = 26.955, p-value = 1.374e-09
5	wild	3		5	wild	5	mutant	12			alternative hypothesis: true difference in means is not equal to 0
6	wild	5		6	het	5	mutant	12			95 percent confidence interval:
7	het	5		7	het	8	mutant	11			-9.389271 -5.896443
8	het	8		8	het	5	mutant	14			sample estimates:
9	het	5		9	het	5	mutant	15			mean in group a mean in group b
10	het	5		10	het	6	mutant	10			5.50000 13.14286
11	mutant	10		11	wild	8	mutant	11
12	mutant	18		12	wild	6	mutant	11
13	mutant	11		13	het	7	mutant	12
14	mutant	12		14	het	6	mutant	15
15	mutant	12		15	wild	5	mutant	18
16	mutant	11		16	het	5	mutant	13
17	het	6		17	het	5	mutant	7
18	wild	8		18	het	5	mutant	12
19	wild	6		19	het	6	mutant	15
20	het	7		20	het	8	mutant	13
21	het	6		21	het	5	mutant	24
22	wild	5		22	het	7
23	het	5		23	het	7
24	het	5		24	het	5
2020-03-12					average	5.5		13.1429
					stdev	1.61515		3.59563
1	mutant	14			stderror	0.32969		0.784631
2	wild	NA
3	het	5
4	mutant	15
5	het	6
6	het	8
7	mutant	10
8	mutant	11
9	mutant	11
10	mutant	12
11	mutant	15
12	mutant	18
13	mutant	13
14	mutant	7
15	mutant	12
16	mutant	15
17	mutant	13
18	mutant	24
19	het	5
20	het	7
21	het	7
22	het	5
