# Supplementary material for: Loss of zebrafish dzip1 results in inappropriate recruitment of periocular mesenchyme to the optic fissure and ocular coloboma
Source: PLoS One. 2022 Mar 14;17(3):e0265327. doi: 10.1371/journal.pone.0265327 (PMC8920261; doi:10.1371/journal.pone.0265327)
Supplement: S1 File — (ZIP) [file pone.0265327.s001.zip › SupportingInformation/Fig3_ApoptosisQuantification_casp3.xlsx]

## Sheet: 24hpf
2020-05-28
embryo	genotype	casp3+ cells			genotype	casp3+ cells	genotype	casp3+ cells		Welch Two Sample t-test
1	het	2		1	het	2	mutant	1
2	mutant	1		2	wild	1	mutant	0		data: cells by genotype
3	mutant	0		3	wild	0	mutant	1		t = -0.51865, df = 14.525, p-value = 0.6118
4	wild	1		4	wild	1	mutant	0		alternative hypothesis: true difference in means is not equal to 0
5	wild	0		5	wild	0	mutant	1		95 percent confidence interval:
6	wild	1		6	wild	3	mutant	1		-1.5429786 0.9404145
7	NA	NA		7	het	0	mutant	5		sample estimates:
8	wild	0		8	het	2	mutant	0		mean in group a mean in group b
9	mutant	1		9	het	6	mutant	5		1.365385 1.666667
10	wild	3		10	wild	3	mutant	1
11	het	0		11	het	0	mutant	1
12	het	2		12	het	1	mutant	4
13	het	6		13	het	3
14	wild	3		14	het	6	average	1.66667
15	het	0		15	het	2	stdev	1.87487
16	het	1		16	het	3	stderror	0.541229
17	het	3		17	het	1
18	mutant	0		18	wild	2
19	het	6		19	het	1
20	het	2		20	het	1
21	het	3		21	het	2
22	het	1		22	wild	0
23	wild	2		23	wild	0
24	het	1		24	het	0
25	het	1		25	het	0
26	mutant	1		26	wild	1
27	mutant	1		27	wild	1
28	het	2		28	wild	2
29	wild	0		29	het	1
30	mutant	5		30	het	3
31	wild	0		31	wild	1
32	mutant	0		32	wild	1
33	het	0		33	wild	0
34	mutant	5		34	het	0
35	het	0		35	het	2
36	wild	1		36	wild	0
				37	het	3
2019-08-23				38	het	0
1	wild	1		39	wild	0
2	wild	2		40	het	0
3	het	1		41	wild	0
4	wild	NA		42	het	0
5	het	3		43	het	1
6	wild	1		44	het	0
7	wild	1		45	het	4
8	wild	0		46	wild	2
9	het	0		47	het	0
10	het	2		48	het	2
11	wild	0		49	het	3
12	het	3		50	het	0
13	mutant	1		51	het	4
14	mutant	1		52	het	0
15	het	0
16	wild	0			average	1.36538
17	het	0			stdev	1.52147
18	wild	0			stderror	0.210989
19	het	0
20	het	1
21	het	0
22	het	4
23	wild	2
24	het	0
25	het	2
26	het	3
27	het	0
28	mutant	4
29	het	4
30	wild	NA
31	het	0

## Sheet: 36hpf
actcaspase3-36hpf
2020-07-25										Welch Two Sample t-test
embryo	genotype	casp3+ cells			genotype	casp3+ cells	genotype	casp3+ cells
1	het	0		1	het	0	mutant	0		data: cells by genotype
2	mutant	0		2	het	0	mutant	0		t = -1, df = 12, p-value = 0.337
3	mutant	0		3	wild	0	mutant	0		alternative hypothesis: true difference in means is not equal to 0
4	mutant	0		4	het	0	mutant	0		95 percent confidence interval:
5	het	0		5	het	0	mutant	0		-0.24452406 0.09067791
6	mutant	0		6	het	0	mutant	0		sample estimates:
7	wild	0		7	het	0	mutant	0		mean in group a mean in group b
8	mutant	0		8	wild	0	mutant	0		0.00000000 0.07692308
9	mutant	0		9	wild	0	mutant	1
10	mutant	0		10	het	0	mutant	0
11	mutant	0		11	wild	0	mutant	0
12	het	0		12	wild	0	mutant	0
13	mutant	1		13	het	0	mutant	0
14	het	0		14	het	0
15	mutant	0
16	het	0			average	0		0.0769231
17	het	0			stdev	0		0.27735
18	wild	0			styderror	0		0.0769231
19	mutant	0
20	wild	0
21	het	0
22	wild	0
23	wild	0
24	het	0
25	het	0
26	mutant	0
27	mutant	0

## Sheet: 48hpf
dzipinx-actcaspase3-48hpf
2019-06-19
embryo	genotype	casp3+ cells			genotype	casp3+ cells	genotype	casp3+ cells		Welch Two Sample t-test
1	mutant	0		1	het	0	mutant	0
2	NA	0		2	het	1	mutant	0		data: cells by genotype
3	het	0		3	wild	0	mutant	0		t = 0.25, df = 18.979, p-value = 0.8053
4	NA	1		4	het	1	mutant	0		alternative hypothesis: true difference in means is not equal to 0
5	het	1		5	het	0	mutant	0		95 percent confidence interval:
6	wild	0		6	wild	0	mutant	2		-0.4095958 0.5207069
7	mutant	0		7	het	0	mutant	0		sample estimates:
8	mutant	0		8	het	0	mutant	0		mean in group a mean in group b
9	het	1		9	wild	0	mutant	0		0.2222222 0.1666667
10	het	0		10			mutant	0
11	mutant	0		11			mutant	0
12	mutant	0		12			mutant	0
13	mutant	2
14	mutant	0			average	0.222222		0.166667
15	mutant	0			stdev	0.440959		0.57735
16	mutant	0			stderror	0.146986		0.166667
17	wild	0
18	het	0
19	het	0
2020-07-25
28	mutant	0
29	mutant	0
30	mutant	0
31	wild	0
