# Supplementary material for: Loss of zebrafish dzip1 results in inappropriate recruitment of periocular mesenchyme to the optic fissure and ocular coloboma
Source: PLoS One. 2022 Mar 14;17(3):e0265327. doi: 10.1371/journal.pone.0265327 (PMC8920261; doi:10.1371/journal.pone.0265327)
Supplement: S1 File — (ZIP) [file pone.0265327.s001.zip › SupportingInformation/Fig8_RGCs_zn5Quantification.xlsx]

## Sheet: Sheet1
RGC Array
	Area	Mean	Min	Max	IntDen	RawIntDen			embryo	genotype	RGC mean	ctrl mean	ratio		embryo	genotype	ratio
1	18024.2	113.443	11	255	2.04472e+06	5813728			1	mutant	113.443	81.959	1.38414		1	mutant	1.38414		2	wild	2.94198	1	mutant	1.38414
2	18024.2	121.995	14	255	2.19886e+06	6252004			2	wild	121.995	41.467	2.94198		2	wild	2.94198		8	het	1.59602	3	mutant	1.43374
3	18024.2	66.682	8	255	1.20188e+06	3417306			3	mutant	66.682	46.509	1.43374		3	mutant	1.43374		12	het	1.14123	4	mutant	1.11786
4	18024.2	103.752	12	255	1.87004e+06	5317073			4	mutant	103.752	92.813	1.11786		4	mutant	1.11786		16	het	1.15719	5	mutant	1.81334
5	18024.2	103.255	10	255	1.86109e+06	5291623			5	mutant	103.255	56.942	1.81334		5	mutant	1.81334		20	wild	1.81896	6	mutant	1.18247
6	18024.2	106.47	12	255	1.91903e+06	5456349			6	mutant	106.47	90.04	1.18247		6	mutant	1.18247		21	het	0.980672	7	mutant	0.819188
7	18024.2	54.272	10	255	978206	2781324			7	mutant	54.272	66.251	0.819188		7	mutant	0.819188		22	wild	2.20463	9	mutant	1.0738
8	18024.2	102.72	12	255	1.85144e+06	5264185			8	het	102.72	64.36	1.59602		8	het	1.59602		23	wild	2.25641	10	mutant	1.1049
9	18024.2	93.577	10	255	1.68665e+06	4795624			9	mutant	93.577	87.146	1.0738		9	mutant	1.0738		24	het	1.76246	11	mutant	1.53753
10	18024.2	64.797	8	255	1.16791e+06	3320719			10	mutant	64.797	58.645	1.1049		10	mutant	1.1049		25	wild	1.61763	13	mutant	0.718311
11	18024.2	102.395	13	255	1.84559e+06	5247544			11	mutant	102.395	66.597	1.53753		11	mutant	1.53753		26	wild	1.074	14	mutant	0.690591
12	18024.2	103.098	11	255	1.85827e+06	5283591			12	het	103.098	90.339	1.14123		12	het	1.14123		27	het	2.08731	15	mutant	1.43835
13	18024.2	44.898	10	255	809242	2300911			13	mutant	44.898	62.505	0.718311		13	mutant	0.718311					17	mutant	1.28194
14	18024.2	57.509	7	255	1.03656e+06	2947229			14	mutant	57.509	83.275	0.690591		14	mutant	0.690591					18	mutant	0.62545
15	18024.2	77.563	9	255	1.39801e+06	3974953			15	mutant	77.563	53.925	1.43835		15	mutant	1.43835					19	mutant	1.30295
16	18024.2	113.637	14	255	2.04821e+06	5823644			16	het	113.637	98.201	1.15719		16	het	1.15719					28	mutant	1.11576
17	18024.2	120.873	15	255	2.17863e+06	6194489			17	mutant	120.873	94.289	1.28194		17	mutant	1.28194
18	18024.2	46	8	255	829119	2357425			18	mutant	46	73.547	0.62545		18	mutant	0.62545			average	1.71988			1.16502
19	18024.2	106.657	10	255	1.92241e+06	5465983			19	mutant	106.657	81.858	1.30295		19	mutant	1.30295			stdev	0.588052			0.330552
20	18024.2	121.825	13	255	2.1958e+06	6243299			20	wild	121.825	66.975	1.81896		20	wild	1.81896			stderr	0.169756			0.082638
21	18024.2	94.07	12	255	1.69553e+06	4820898			21	het	94.07	95.924	0.980672		21	het	0.980672
22	18024.2	102.963	13	255	1.85582e+06	5276649			22	wild	102.963	46.703	2.20463		22	wild	2.20463			F-test	0.0406367	unequal variance
23	18024.2	123.568	12	255	2.22722e+06	6332638			23	wild	123.568	54.763	2.25641		23	wild	2.25641			t-test	0.00955166
24	18024.2	117.912	15	255	2.12527e+06	6042773			24	het	117.912	66.902	1.76246		24	het	1.76246
25	18024.2	98.774	11	255	1.78031e+06	5061951			25	wild	98.774	61.061	1.61763		25	wild	1.61763
26	18024.2	107.095	14	255	1.9303e+06	5488392			26	wild	107.095	99.716	1.074		26	wild	1.074
27	18024.2	111.381	10	255	2.00755e+06	5708045			27	het	111.381	53.361	2.08731		27	het	2.08731
28	18024.2	81.736	12	255	1.47323e+06	4188825			28	mutant	81.736	73.256	1.11576		28	mutant	1.11576
Control region
1	3341.2	81.959	25	255	273842	778612
2	3341.2	41.467	13	255	138549	393934
3	3341.2	46.509	10	255	155396	441837
4	3341.2	92.813	22	255	310107	881725
5	3341.2	56.942	13	255	190255	540949
6	3341.2	90.04	19	255	300842	855381
7	3341.2	66.251	16	255	221356	629380
8	3341.2	64.36	19	255	215040	611420
9	3341.2	87.146	22	255	291171	827885
10	3341.2	58.645	14	255	195943	557124
11	3341.2	66.597	14	255	222513	632668
12	3341.2	90.339	20	255	301841	858221
13	3341.2	62.505	16	255	208841	593795
14	3341.2	83.275	17	255	278239	791115
15	3341.2	53.925	12	255	180174	512287
16	3327.13	98.201	16	255	326729	928986
17	3341.2	94.289	22	255	315037	895741
18	3341.2	73.547	17	255	245737	698701
19	3341.2	81.858	22	255	273504	777651
20	3341.2	66.975	5	255	223777	636264
21	3341.2	95.924	20	255	320501	911277
22	3341.2	46.703	13	215	156043	443676
23	3341.2	54.763	12	255	182972	520244
24	3341.2	66.902	15	255	223533	635568
25	3341.2	61.061	15	245	204016	580076
26	3341.2	99.716	26	255	333172	947304
27	3341.2	53.361	2	254	178290	506931
28	3341.2	73.256	13	255	244764	695935
