# Supplementary material for: Loss of zebrafish dzip1 results in inappropriate recruitment of periocular mesenchyme to the optic fissure and ocular coloboma
Source: PLoS One. 2022 Mar 14;17(3):e0265327. doi: 10.1371/journal.pone.0265327 (PMC8920261; doi:10.1371/journal.pone.0265327)
Supplement: S1 File — (ZIP) [file pone.0265327.s001.zip › SupportingInformation/Fig1_ColobomaScoring.xlsx]

## Sheet: Sheet1
January 29th, 2019										August 17th, 2019										August 22nd, 2019
dzip +/- inx embryos assayed for coloboma at 52-55hpf										dzip +/- inx embryos assayed for coloboma at 52-55hpf										dzip +/- inx embryos assayed for coloboma at 52-55hpf
embryo	dzip genotype	phenotype	others							embryo	dzip genotype	phenotype	others							embryo	dzip genotype	phenotype	others
1	het									1	mutant	dual coloboma	curved body axis							1	mutant	dual coloboma	curved body axis
2	het									2	het									2	mutant	dual coloboma	curved body axis
3	wild									3	het									3	mutant	dual coloboma	curved body axis
4	wild									4	mutant	dual coloboma	curved body axis							4	mutant	dual coloboma	curved body axis
5	wild									5	mutant	coloboma	curved body axis							5	wild
6	het									6	het									6	het												coloboma	total	% with coloboma
7	mutant		curved body axis							7	het									7	het											dzip -/-	29	39	74.359		dzip -/-	74.359	dzip +/-	8.82353	dzip +/+	4.34783
8	mutant	coloboma	curved body axis							8	wild									8	het											dzip +/-	3	34	8.82353		dzip -/-	100	dzip +/-	5	dzip +/+	22.2222
9	mutant	coloboma	curved body axis							9	wild	mild dual coloboma								9	het											dzip +/+	1	23	4.34783		dzip -/-	57.1429	dzip +/-	10	dzip +/+	0
10	mutant	coloboma	curved body axis							10	mutant		curved body axis, edema, reduced pigment in the eye							10	het
11	mutant	coloboma	curved body axis							11	wild									11	mutant	coloboma	curved body axis									dzip -/-	13	13	100			77.1673		7.94118		8.85668
12	mutant	coloboma	curved body axis							12	het									12	mutant	dual coloboma	curved body axis									dzip +/-	1	20	5			21.5661		2.61417		11.7773
13	het									13	mutant	dual coloboma	curved body axis			coloboma	total	% with coloboma		13	mutant	dual coloboma	curved body axis									dzip +/+	2	9	22.2222
14	wild									14	mutant	dual coloboma	curved body axis		dzip -/-	13	13	100		14	mutant		curved body axis			coloboma	total	% with coloboma										t-test
15	wild									15	mutant	dual coloboma	curved body axis		dzip +/-	1	20	5		15	mutant		curved body axis		dzip -/-	12	21	57.1429					coloboma	total	% with coloboma			wt vs het	0.90649
16	wild									16	mutant	dual coloboma	curved body axis		dzip +/+	2	9	22.2222		16	het				dzip +/-	2	20	10				dzip -/-	12	21	57.1429			wt vs mut	0.0158728
17	het									17	mutant	dual coloboma	curved body axis, bleeding		total	16	42			17	wild				dzip +/+	0	7	0				dzip +/-	2	20	10			het vs mut	0.0293392
18	het									18	wild	coloboma	slightly curved							18	het	dual coloboma?? -wider fissure			total	14	48					dzip +/+	0	7	0
19	mutant		curved body axis		coloboma	total	% with coloboma			19	het		slightly curved							19	wild
20	mutant		curved body axis	dzip -/-	29	39	74.359			20	het		slightly curved							20	het
21	mutant	coloboma	curved body axis	dzip +/-	3	34	8.82353			21	het		slightly curved							21	mutant		curved body axis
22	mutant	coloboma	curved body axis	dzip +/+	1	23	4.34783			22	het		slightly curved							22	mutant		curved body axis
23	mutant	coloboma	curved body axis	total	33	96				23	mutant		curved body axis, reduced pigment, bleeding							23	het
24	mutant	coloboma	curved body axis							24	mutant		curved body axis, reduced pigment, bleeding							24	het
25	het									25	het		slightly curved							25	mutant	dual coloboma	curved body axis
26	het									26	het		slightly curved							26	het
27	het									27	wild		slightly curved							27	wild
28	wild		mildly curved							28	mutant	dual coloboma	curved body axis							28	het
29	mutant		curved body axis							29	het									29	mutant		curved body axis
30	mutant	coloboma	curved body axis							30	het									30	mutant	dual coloboma	curved body axis
31	mutant	coloboma	curved body axis							31	het									31	mutant
32	mutant	coloboma	curved body axis							32	het									32	wild
33	mutant	coloboma	curved body axis							33	mutant	dual coloboma	curved body axis							33	mutant		curved body axis
34	mutant	coloboma	curved body axis							34	mutant	dual coloboma	curved body axis, bleeding							34	mutant	coloboma	curved body axis
35	mutant	coloboma	curved body axis							35	wild		slightly curved							35	het
36	het	coloboma	mildly curved							36	wild		slightly curved							36	het
37	het									37	het									37	wild
38	wild									38	wild									38	mutant
39	wild									39	het	mild dual coloboma								39	mutant		curved body axis
40	het									40	het									40	mutant	dual coloboma	curved body axis, edema, bleeding
41	wild									41	mutant	dual coloboma	curved body							41	het
42	wild									42	mutant	dual coloboma	curved body							42	het
43	wild		mildly curved							43	mutant		curved body axis, reduced pigment							43	het
44	mutant		curved body axis							44	het		slightly curved							44	het		wider fissure
45	mutant		curved body axis							45	mutant		curved body axis, reduced pigment							45	mutant	dual coloboma	curved body axis
46	mutant		curved body axis							46	mutant		curved body axis, reduced pigment							46	het	mild coloboma
47	mutant	coloboma	curved body axis							47	wild		slightly curved							47	wild
48	mutant	coloboma	curved body axis							48	het		slightly curved							48	het
49	het
50	het
51	het
52	het										coloboma	total	% with coloboma
53	wild		pale							dzip -/-	54	73	73.9726
54	wild		mildly curved							dzip +/-	6	74	8.10811
55	het		mildly curved							dzip +/+	3	39	7.69231
56	mutant		curved body axis							total	63	186
57	mutant	coloboma	curved body axis
58	mutant	coloboma	curved body axis, pale
59	mutant	coloboma	curved body axis, bleeding around lens
60	het	coloboma
61	het
62	het
63	wild
64	het
65	wild
66	het		mildly curved
67	wild		mildly curved
68	wild		mildly curved
69	het		mildly curved
70	mutant	coloboma	curved body axis
71	mutant	coloboma	curved body axis
72	mutant	coloboma
73	het
74	het
75	het
76	het
77	wild		mildly curved
78	het		mildly curved
79	wild		mildly curved
80	wild		mildly curved
81	het		mildly curved
82	mutant	coloboma	curved body axis
83	mutant	coloboma	curved body axis
84	wild	coloboma	curved body axis,edema, hydrocephalus, small and close set eyes
85	het
86	wild
87	het
88	het
89	het
90	mutant		curved body axis
91	mutant		curved body axis
92	mutant	coloboma	curved body axis
93	mutant	coloboma	curved body axis
94	mutant	coloboma	curved body axis
95	mutant	coloboma	curved body axis
96	het	coloboma
