# Supplementary material for: Loss of zebrafish dzip1 results in inappropriate recruitment of periocular mesenchyme to the optic fissure and ocular coloboma
Source: PLoS One. 2022 Mar 14;17(3):e0265327. doi: 10.1371/journal.pone.0265327 (PMC8920261; doi:10.1371/journal.pone.0265327)
Supplement: S1 File — (ZIP) [file pone.0265327.s001.zip › SupportingInformation/Fig5_LamininQuantification.xlsx]

## Sheet: 36hpf
2019-11-22
			embryo	region																											genotype	ratio
1	mutant				Area	Mean	Min	Max	IntDen	RawIntDen				Area	Mean	Min	Max	IntDen	RawIntDen			Area	Mean	Min	Max	IntDen	RawIntDen	ratio		1	mutant	1.55758		mutant	1.55758	wild	0.783163		Welch Two Sample t-test
2	wild		1	lam	406.571	47.105	2	239	19151.4	54453		1	lam	406.571	47.105	2	239	19151.4	54453	1	cntrl	406.571	30.242	0	158	12295.6	34960	1.55758		2	wild	0.783163		mutant	1.07859	het	0.819045
3	mutant		2	cntrl	406.571	30.242	0	158	12295.6	34960		2	lam	406.571	26.179	0	254	10643.6	30263	2	cntrl	406.571	33.427	0	253	13590.6	38642	0.783163		3	mutant	1.07859		mutant	1.34337	wild	0.616538		data: ratio by genotype
4	mutant		3	lam	406.571	26.179	0	254	10643.6	30263		3	lam	406.571	22.462	0	118	9132.37	25966	3	cntrl	406.571	20.825	0	120	8466.94	24074	1.07859		4	mutant	1.34337		mutant	0.75067	het	1.10509		t = -1.2969, df = 16.787, p-value = 0.2122
5	het		4	cntrl	406.571	33.427	0	253	13590.6	38642		4	lam	406.571	66.56	3	255	27061.2	76943	4	cntrl	406.571	49.547	0	252	20144.2	57276	1.34337		5	het	0.819045		mutant	1.12929	wild	0.961027		alternative hypothesis: true difference in means is not equal to 0
6	mutant		5	lam	406.571	22.462	0	118	9132.37	25966		5	lam	406.571	32.85	0	255	13356	37975	5	cntrl	406.571	40.108	0	253	16306.8	46365	0.819045		6	mutant	0.75067		mutant	1.14314	het	2.18521		95 percent confidence interval:
7	wild		6	cntrl	406.571	20.825	0	120	8466.94	24074		6	lam	406.571	33.944	0	255	13800.5	39239	6	cntrl	406.571	45.218	0	255	18384.3	52272	0.75067		7	wild	0.616538		mutant	1.38814	het	1.51653		-0.5397115 0.1290375
8	het		7	lam	406.571	66.56	3	255	27061.2	76943		7	lam	406.571	19.807	0	189	8052.98	22897	7	cntrl	406.571	32.126	0	255	13061.6	37138	0.616538		8	het	1.10509		mutant	1.48885	het	1.74362		sample estimates:
9	mutant		8	cntrl	406.571	49.547	0	252	20144.2	57276		8	lam	406.571	26.272	0	194	10681.3	30370	8	cntrl	406.571	23.773	0	255	9665.55	27482	1.10509		9	mutant	1.12929		mutant	1.66811	het	0.710762		mean in group a mean in group b
10	wild		9	lam	406.571	32.85	0	255	13356	37975		9	lam	406.571	21.134	1	120	8592.5	24431	9	cntrl	406.571	18.715	0	169	7608.78	21634	1.12929		10	wild	0.961027		mutant	1.2874	wild	1.87469		1.134283 1.339620
11	mutant		10	cntrl	406.571	40.108	0	253	16306.8	46365		10	lam	406.571	28.626	0	255	11638.6	33092	10	cntrl	406.571	29.787	0	255	12110.6	34434	0.961027		11	mutant	1.14314		mutant	1.38487	het	0.994947
12	het		11	lam	406.571	33.944	0	255	13800.5	39239		11	lam	406.571	43.626	1	255	17737.2	50432	11	cntrl	406.571	38.163	0	253	15516.2	44117	1.14314		12	het	2.18521		mutant	1.45145	het	0.772444
13	mutant		12	cntrl	406.571	45.218	0	255	18384.3	52272		12	lam	406.571	35.682	0	255	14507.1	41248	12	cntrl	406.571	16.329	0	186	6638.78	18876	2.18521		13	mutant	1.38814		mutant	1.56746	wild	0.662626
14	het		13	lam	406.571	19.807	0	189	8052.98	22897		13	lam	406.571	42.567	0	255	17306.7	49208	13	cntrl	406.571	30.665	0	208	12467.6	35449	1.38814		14	het	1.51653		mutant	1.51576
15	het		14	cntrl	406.571	32.126	0	255	13061.6	37138		14	lam	406.571	55.728	3	255	22657.5	64422	14	cntrl	406.571	36.747	0	255	14940.4	42480	1.51653		15	het	1.74362
16	mutant		15	lam	406.571	26.272	0	194	10681.3	30370		15	lam	406.571	28.774	0	255	11698.8	33263	15	cntrl	406.571	16.503	0	213	6709.47	19077	1.74362		16	mutant	1.48885		average	1.32607		1.13428
17	mutant		16	cntrl	406.571	23.773	0	255	9665.55	27482		16	lam	406.571	64.92	3	255	26394.4	75047	16	cntrl	406.571	43.604	0	255	17728	50406	1.48885		17	mutant	1.66811		stdev	0.244652		0.51992
18	het		17	lam	406.571	21.134	1	120	8592.5	24431		17	lam	406.571	50.613	0	255	20577.9	58509	17	cntrl	406.571	30.342	0	255	12336	35075	1.66811		18	het	0.710762		stderror	0.0653861		0.1442
19	mutant		18	cntrl	406.571	18.715	0	169	7608.78	21634		18	lam	406.571	21.162	0	191	8603.75	24463	18	cntrl	406.571	29.773	0	254	12105	34418	0.710762		19	mutant	1.2874
20	wild		19	lam	406.571	28.626	0	255	11638.6	33092		19	lam	406.571	37.506	1	254	15248.9	43357	19	cntrl	406.571	29.133	0	159	11844.7	33678	1.2874		20	wild	1.87469
21	mutant		20	cntrl	406.571	29.787	0	255	12110.6	34434		20	lam	406.571	42.357	1	255	17221.2	48965	20	cntrl	406.571	22.594	0	217	9186.18	26119	1.87469		21	mutant	1.38487
22	het		21	lam	406.571	43.626	1	255	17737.2	50432		21	lam	406.571	43.124	0	255	17532.8	49851	21	cntrl	406.571	31.139	0	255	12660.3	35997	1.38487		22	het	0.994947
23	het		22	cntrl	406.571	38.163	0	253	15516.2	44117		22	lam	406.571	30.487	0	252	12395.1	35243	22	cntrl	406.571	30.642	0	255	12458.1	35422	0.994947		23	het	0.772444
24	mutant		23	lam	406.571	35.682	0	255	14507.1	41248		23	lam	406.571	14.35	0	114	5834.43	16589	23	cntrl	406.571	18.578	0	255	7553.21	21476	0.772444		24	mutant	1.45145
25	wild		24	cntrl	406.571	16.329	0	186	6638.78	18876		24	lam	406.571	35.769	0	255	14542.6	41349	24	cntrl	406.571	24.644	0	230	10019.4	28488	1.45145		25	wild	0.662626
26	mutant		25	lam	406.571	42.567	0	255	17306.7	49208		25	lam	406.571	23.973	0	231	9746.79	27713	25	cntrl	406.571	36.179	0	254	14709.3	41823	0.662626		26	mutant	1.56746
27	mutant		26	cntrl	406.571	30.665	0	208	12467.6	35449		26	lam	406.571	49.995	1	255	20326.4	57794	26	cntrl	406.571	31.895	0	255	12967.7	36871	1.56746		27	mutant	1.51576
			27	lam	406.571	55.728	3	255	22657.5	64422		27	lam	406.571	37.484	0	255	15239.7	43331	27	cntrl	406.571	24.729	0	255	10054.2	28587	1.51576
			28	cntrl	406.571	36.747	0	255	14940.4	42480
			29	lam	406.571	28.774	0	255	11698.8	33263
			30	cntrl	406.571	16.503	0	213	6709.47	19077
			31	lam	406.571	64.92	3	255	26394.4	75047
			32	cntrl	406.571	43.604	0	255	17728	50406
			33	lam	406.571	50.613	0	255	20577.9	58509
			34	cntrl	406.571	30.342	0	255	12336	35075
			35	lam	406.571	21.162	0	191	8603.75	24463
			36	cntrl	406.571	29.773	0	254	12105	34418
			37	lam	406.571	37.506	1	254	15248.9	43357
			38	cntrl	406.571	29.133	0	159	11844.7	33678
			39	lam	406.571	42.357	1	255	17221.2	48965
			40	cntrl	406.571	22.594	0	217	9186.18	26119
			41	lam	406.571	43.124	0	255	17532.8	49851
			42	cntrl	406.571	31.139	0	255	12660.3	35997
			43	lam	406.571	30.487	0	252	12395.1	35243
			44	cntrl	406.571	30.642	0	255	12458.1	35422
			45	lam	406.571	14.35	0	114	5834.43	16589
			46	cntrl	406.571	18.578	0	255	7553.21	21476
			47	lam	406.571	35.769	0	255	14542.6	41349
			48	cntrl	406.571	24.644	0	230	10019.4	28488
			49	lam	406.571	23.973	0	231	9746.79	27713
			50	cntrl	406.571	36.179	0	254	14709.3	41823
			51	lam	406.571	49.995	1	255	20326.4	57794
			52	cntrl	406.571	31.895	0	255	12967.7	36871
			53	lam	406.571	37.484	0	255	15239.7	43331
			54	cntrl	406.571	24.729	0	255	10054.2	28587

## Sheet: 48hpf
2019-06-18
embryo	genotype			measure	Area	Mean	Min	Max	IntDen	RawIntDen				Area	Mean	Min	Max	IntDen	RawIntDen			Area	Mean	Min	Max	IntDen	RawIntDen		ratio			genotype	ratio		genotype	ratio	genotype	ratio
1	wild		1	lam	406.571	21.912	5	96	8908.68	25330		1	cntrl	406.571	66.787	0	255	27153.7	77206	1	lam	406.571	21.912	5	96	8908.68	25330		0.328083		1	wild	0.328083		wild	0.328083	mutant	0.771279		Welch Two Sample t-test
2	mutant		2	cntrl	406.571	66.787	0	255	27153.7	77206		2	cntrl	406.571	77.322	6	255	31436.8	89384	2	lam	406.571	59.637	4	255	24246.5	68940		0.771279		2	mutant	0.771279		wild	0.443802	mutant	1.01748
3	mutant		3	lam	406.571	59.637	4	255	24246.5	68940		3	cntrl	406.571	51.977	4	255	21132.2	60085	3	lam	406.571	52.885	8	255	21501.5	61135		1.01748		3	mutant	1.01748		het	0.283204	mutant	1.31324		data: ratio by genotype
4	mutant		4	cntrl	406.571	77.322	6	255	31436.8	89384		4	cntrl	406.571	73.376	6	255	29832.7	84823	4	lam	406.571	96.361	10	255	39177.4	111393		1.31324		4	mutant	1.31324		het	0.313428	mutant	1.20093		t = -2.1705, df = 21.886, p-value = 0.0411
5	mutant		5	lam	406.571	52.885	8	255	21501.5	61135		5	cntrl	406.571	73.678	3	255	29955.4	85172	5	lam	406.571	88.483	5	255	35974.5	102286		1.20093		5	mutant	1.20093		wild	0.269575	mutant	1.14956		alternative hypothesis: true difference in means is not equal to 0
6	wild		6	cntrl	406.571	51.977	4	255	21132.2	60085		6	cntrl	406.571	39.783	1	210	16174.6	45989	6	lam	406.571	17.656	0	150	7178.29	20410		0.443802		6	wild	0.443802		het	0.246914	mutant	0.334817		95 percent confidence interval:
7	mutant		7	lam	406.571	96.361	10	255	39177.4	111393		7	cntrl	406.571	62.605	4	255	25453.2	72371	7	lam	406.571	71.968	6	255	29260.1	83195		1.14956		7	mutant	1.14956		het	0.408042	mutant	0.461616		-0.56461461 -0.01276564
8	mutant		8	cntrl	406.571	73.376	6	255	29832.7	84823		8	cntrl	406.571	55.99	3	255	22764.1	64725	8	lam	406.571	18.747	2	255	7621.79	21671		0.334817		8	mutant	0.334817		wild	0.270988	mutant	0.259812		sample estimates:
9	het		9	lam	406.571	88.483	5	255	35974.5	102286		9	cntrl	406.571	58.378	2	255	23734.8	67485	9	lam	406.571	16.533	2	112	6721.78	19112		0.283204		9	het	0.283204		het	0.366797	mutant	0.197975		mean in group a mean in group b
10	het		10	cntrl	406.571	73.678	3	255	29955.4	85172		10	cntrl	406.571	59.218	0	255	24076.3	68456	10	lam	406.571	18.561	3	95	7546.18	21456		0.313428		10	het	0.313428		wild	0.302501	mutant	0.205144		0.3638762 0.6525663
11	wild		11	lam	406.571	17.656	0	150	7178.29	20410		11	cntrl	406.571	71.579	0	255	29101.8	82745	11	lam	406.571	19.296	3	80	7845.13	22306		0.269575		11	wild	0.269575		wild	0.983754	mutant	0.514176
12	mutant		12	cntrl	406.571	39.783	1	210	16174.6	45989		12	cntrl	406.571	54.911	0	255	22325.2	63477	12	lam	406.571	25.348	0	255	10305.7	29302		0.461616		12	mutant	0.461616		wild	0.259272	mutant	0.458722
13	mutant		13	lam	406.571	71.968	6	255	29260.1	83195		13	cntrl	406.571	69.957	8	255	28442.4	80870	13	lam	406.571	18.176	3	76	7389.67	21011		0.259812		13	mutant	0.259812		wild	0.254029	mutant	1.89628
14	mutant		14	cntrl	406.571	62.605	4	255	25453.2	72371		14	cntrl	406.571	89.518	5	255	36395.5	103483	14	lam	406.571	17.722	1	149	7205.38	20487		0.197975		14	mutant	0.197975				mutant	0.230045
15	het		15	lam	406.571	18.747	2	255	7621.79	21671		15	cntrl	406.571	69.106	0	255	28096.3	79886	15	lam	406.571	17.063	3	89	6937.38	19725		0.246914		15	het	0.246914				mutant	0.667065
16	mutant		16	cntrl	406.571	55.99	3	255	22764.1	64725		16	cntrl	406.571	59.702	0	255	24272.9	69015	16	lam	406.571	12.247	0	60	4979.44	14158		0.205144		16	mutant	0.205144				mutant	0.220812
17	mutant		17	lam	406.571	16.533	2	112	6721.78	19112		17	cntrl	406.571	38.229	2	255	15542.9	44193	17	lam	406.571	19.657	3	85	7991.79	22723		0.514176		17	mutant	0.514176				mutant	0.194675
18	mutant		18	cntrl	406.571	58.378	2	255	23734.8	67485		18	cntrl	406.571	67.113	3	255	27286.3	77583	18	lam	406.571	30.786	4	227	12516.8	35589		0.458722		18	mutant	0.458722
19	mutant		19	lam	406.571	18.561	3	95	7546.18	21456		19	cntrl	406.571	61.266	5	255	24908.8	70823	19	lam	406.571	116.176	18	255	47234	134300		1.89628		19	mutant	1.89628		average	0.363876		0.652566
20	mutant		20	cntrl	406.571	59.218	0	255	24076.3	68456		20	cntrl	406.571	65.265	6	255	26534.7	75446	20	lam	406.571	15.014	2	91	6104.19	17356		0.230045		20	mutant	0.230045		stdev	0.195982		0.50052
21	het		21	lam	406.571	19.296	3	80	7845.13	22306		21	cntrl	406.571	46.466	0	255	18891.8	53715	21	lam	406.571	18.96	2	125	7708.66	21918		0.408042		21	het	0.408042		stderror	0.0543556		0.121394
22	mutant		22	cntrl	406.571	71.579	0	255	29101.8	82745		22	cntrl	406.571	95.538	7	255	38843	110442	22	lam	406.571	63.73	8	255	25910.8	73672		0.667065		22	mutant	0.667065
23	wild		23	lam	406.571	25.348	0	255	10305.7	29302		23	cntrl	406.571	76.355	6	255	31043.6	88266	23	lam	406.571	20.691	1	100	8412.43	23919		0.270988		23	wild	0.270988
			24	cntrl	406.571	54.911	0	255	22325.2	63477																					24	het	0.366797
2019-05-01			25	lam	406.571	18.176	3	76	7389.67	21011		1	cntrl	406.571	43.317	2	235	17611.3	50074	1	lam	406.571	15.888	4	64	6459.76	18367		0.366797		25	mutant	0.220812
			26	cntrl	406.571	69.957	8	255	28442.4	80870		2	cntrl	406.571	55.622	6	255	22614.3	64299	2	lam	406.571	12.282	3	135	4993.5	14198		0.220812		26	wild	0.302501
1	het		27	lam	406.571	17.722	1	149	7205.38	20487		3	cntrl	406.571	39.701	1	187	16141.1	45894	3	lam	406.571	12.01	5	70	4882.72	13883		0.302501		27	mutant	0.194675
2	mutant		28	cntrl	406.571	89.518	5	255	36395.5	103483		4	cntrl	406.571	62.25	5	255	25309	71961	4	lam	406.571	12.119	3	136	4927.03	14009		0.194675		28	wild	0.983754
3	wild		29	lam	406.571	17.063	3	89	6937.38	19725		5	cntrl	406.571	37.487	0	214	15241.1	43335	5	lam	406.571	36.878	8	255	14993.5	42631		0.983754		29	wild	0.259272
4	mutant		30	cntrl	406.571	69.106	0	255	28096.3	79886		6	cntrl	406.571	54.274	10	240	22066.3	62741	6	lam	406.571	14.072	4	46	5721.18	16267		0.259272		30	wild	0.254029
5	wild		31	lam	406.571	12.247	0	60	4979.44	14158		7	cntrl	406.571	69.084	9	255	28087.5	79861	7	lam	406.571	17.549	6	87	7135.03	20287		0.254029
6	wild		32	cntrl	406.571	59.702	0	255	24272.9	69015
7	wild		33	lam	406.571	19.657	3	85	7991.79	22723
			34	cntrl	406.571	38.229	2	255	15542.9	44193
			35	lam	406.571	30.786	4	227	12516.8	35589
			36	cntrl	406.571	67.113	3	255	27286.3	77583
			37	lam	406.571	116.176	18	255	47234	134300
			38	cntrl	406.571	61.266	5	255	24908.8	70823
			39	lam	406.571	15.014	2	91	6104.19	17356
			40	cntrl	406.571	65.265	6	255	26534.7	75446
			41	lam	406.571	18.96	2	125	7708.66	21918
			42	cntrl	406.571	46.466	0	255	18891.8	53715
			43	lam	406.571	63.73	8	255	25910.8	73672
			44	cntrl	406.571	95.538	7	255	38843	110442
			45	lam	406.571	20.691	1	100	8412.43	23919
			46	cntrl	406.571	76.355	6	255	31043.6	88266
					Area	Mean	Min	Max	IntDen	RawIntDen
			1	lam	406.571	15.888	4	64	6459.76	18367
			2	cntrl	406.571	43.317	2	235	17611.3	50074
			3	lam	406.571	12.282	3	135	4993.5	14198
			4	cntrl	406.571	55.622	6	255	22614.3	64299
			5	lam	406.571	12.01	5	70	4882.72	13883
			6	cntrl	406.571	39.701	1	187	16141.1	45894
			7	lam	406.571	12.119	3	136	4927.03	14009
			8	cntrl	406.571	62.25	5	255	25309	71961
			9	lam	406.571	36.878	8	255	14993.5	42631
			10	cntrl	406.571	37.487	0	214	15241.1	43335
			11	lam	406.571	14.072	4	46	5721.18	16267
			12	cntrl	406.571	54.274	10	240	22066.3	62741
			13	lam	406.571	17.549	6	87	7135.03	20287
			14	cntrl	406.571	69.084	9	255	28087.5	79861
