# Supplementary material for: Loss of zebrafish dzip1 results in inappropriate recruitment of periocular mesenchyme to the optic fissure and ocular coloboma
Source: PLoS One. 2022 Mar 14;17(3):e0265327. doi: 10.1371/journal.pone.0265327 (PMC8920261; doi:10.1371/journal.pone.0265327)
Supplement: S1 File — (ZIP) [file pone.0265327.s001.zip › SupportingInformation/Fig4_ProliferationQuantification_pHH3.xlsx]

## Sheet: 24hpf
dzipinx-phh3-24hpf
2020-01-29
embryo	genotype	pHH3+ cells			genotype	cells	genotype	pHH3+ cells
1	wild	2		1	wild	2	mutant	6		Welch Two Sample t-test
2	mutant	6		2	wild	4	mutant	4
3	wild	4		3	het	8	mutant	2		data: cells by genotype
4	het	8		4	het	5	mutant	9		t = -0.44357, df = 19.25, p-value = 0.6623
5	mutant	4		5	het	5	mutant	1		alternative hypothesis: true difference in means is not equal to 0
6	het	5		6	het	8	mutant	3		95 percent confidence interval:
7	het	5		7	wild	3	mutant	1		-3.590325 2.333746
8	het	8		8	het	3	mutant	7		sample estimates:
9	mutant	2		9	wild	0	mutant	10		mean in group a mean in group b
10	wild	3		10	wild	4	mutant	17		5.684211 6.312500
11	het	3		11	het	6	mutant	3
12	het	NA		12	wild	2	mutant	4
13	mutant	9		13	het	10	mutant	1
14	mutant	1		14	wild	3	mutant	18
15	wild	0		15	wild	3	mutant	10
16	wild	4		16	wild	6	mutant	5
17	het	6		17	wild	7
18	wild	2		18	wild	6	average	6.3125
19	mutant	3		19	het	5	stdev	5.31311
20	mutant	1		20	het	4	stde error	1.32828
				21	het	8
2020-05-28				22	wild	4
embryo	genotype			23	het	5
1	het	10		24	het	2
2	mutant	7		25	het	2
3	mutant	10		26	het	5
4	wild	3		27	het	6
5	wild	3		28	het	12
6	wild	6		29	het	14
7	NA	NA		30	wild	7
8	wild	7		31	het	9
9	mutant	17		32	het	4
10	wild	6		33	het	9
11	het	5		34	wild	4
12	het	4		35	wild	11
13	het	8		36	het	7
14	wild	4		37	het	8
15	het	5		38	wild	5
16	het	2
17	het	2			average	5.68421
18	mutant	3			stdev	3.03231
19	het	5			stde error	0.491905
20	het	6
21	het	12
22	het	14
23	wild	7
24	het	9
25	het	4
26	mutant	4
27	mutant	1
28	het	9
29	wild	4
30	mutant	18
31	wild	11
32	mutant	10
33	het	7
34	mutant	5
35	het	8
36	wild	5

## Sheet: 36hpf
dzipinx-phh3-36hpf
2020-03-05
embryo	genotype	pHH3+ cells
1	het	8		1	het	8	mutant	12		Welch Two Sample t-test
2	mutant	12		2	wild	5	mutant	14
3	mutant	14		3	het	7	mutant	11		data: cells by genotype
4	wild	5		4	het	10	mutant	9		t = -1.0346, df = 12.17, p-value = 0.321
5	mutant	11		5	het	10	mutant	3		alternative hypothesis: true difference in means is not equal to 0
6	mutant	9		6	het	18	mutant	14		95 percent confidence interval:
7	mutant	3		7	het	11	mutant	7		-6.22094 2.21094
8	mutant	14		8	het	2	mutant	14		sample estimates:
9	mutant	7		9			mutant	9		mean in group a mean in group b
10	mutant	14		10			mutant	10		8.875 10.880
11	mutant	9		11			mutant	12
12	het	7		12			mutant	8
13	mutant	10		13			mutant	8
14	mutant	12		14			mutant	3
15	mutant	8		15			mutant	13
16	mutant	8		16			mutant	11
17	mutant	3		17			mutant	3
18	het	10		18			mutant	16
19	het	10		19			mutant	8
20	mutant	13		20			mutant	13
21	mutant	11		21			mutant	18
22	mutant	3		22			mutant	8
23	mutant	16		23			mutant	9
24	mutant	8		24			mutant	25
25	mutant	13		25			mutant	14
26	mutant	18
27	mutant	8			average	8.875		10.88
28	het	18			std dev	4.734		4.88467
29	mutant	9			std error	1.67372		0.976934
30	mutant	25
31	het	11
32	het	2
33	mutant	14

## Sheet: 48hpf
dzipinx-48hpf-phh3
2019-11-15					genotype	pHH3+ cells	genotype	pHH3+ cells		Welch Two Sample t-test
embryo	genotype	pHH3+ cells		1	wild	10	mutant	13
13	wild	10		2	het	6	mutant	17		data: cells by genotype
14	mutant	13		3	het	33	mutant	11		t = 1.0169, df = 19.741, p-value = 0.3215
15	het	6		4	het	28	mutant	7		alternative hypothesis: true difference in means is not equal to 0
16	mutant	17		5	het	22	mutant	23		95 percent confidence interval:
17	mutant	11		6	wild	30	mutant	15		-3.469261 10.058546
18	het	33		7	wild	17	mutant	22		sample estimates:
19	mutant	7		8	wild	35	mutant	22		mean in group a mean in group b
20	het	28		9	wild	10	mutant	15		21.35714 18.06250
21	het	22		10	wild	36	mutant	14
22	wild	30		11	het	19	mutant	24
23	mutant	23		12	het	6	mutant	23
24	wild	17		13	het	30	mutant	14
25	mutant	15		14	wild	17	mutant	18
26	mutant	22		15			mutant	31
27	mutant	22		16			mutant	20
28	wild	35
29	mutant	15			average	21.3571		18.0625
30	wild	10			stdev	10.7532		5.98296
					stderror	2.87392		1.49574
2020-05-18
embryo	genotype
1	mutant	14
2	mutant	24
3	wild	36
4	mutant	23
5	mutant	14
6	mutant	18
7	mutant	31
8	het	19
9	mutant	20
10	het	6
11	het	30
12	wild	17
